# Supplementary material for: Induction of mastitis by cow-to-mouse fecal and milk microbiota transplantation causes microbiome dysbiosis and genomic functional perturbation in mice
Source: Anim Microbiome. 2022 Jul 6;4:43. doi: 10.1186/s42523-022-00193-w (PMC9258091; doi:10.1186/s42523-022-00193-w)
Supplement: Supplementary file 2 — Additional file 2. Information on metagenomic data, microbial structure, composition and relative abundances in each metagenome. [file 42523_2022_193_MOESM2_ESM.xlsx]

## Sheet: Data S1
					Induction of mastitis by cow-to-mouse fecal and milk microbiota transplantation causes microbiome dysbiosis and genomic functional perturbation in mice
					Sample	Host	Source	Before_QC_Reads	After_QC_Reads	Reads_mapped_IDSeq_taxonomy_after filtering_Host genome	Reads_mapped_MG-RAST_known_protein_function_after filtering_Host genome	Reads_mapped_target genomes_IDSeq		Reads_mapped_predicted proteins	Reads_mapped_unknown proteins
					G1CM1	Cow	Cows clinical masitis feces (CCMF)	22657037	18745683	278209	6875064	8500309		37.77	61.8
					G1CM2	Cow	Cows clinical masitis feces (CCMF)	22955519	19864295	917719	8421517			43.28	56.12
					G1CM4	Cow	Cows clinical masitis feces (CCMF)	21305081	18827697	1010170	7504352			40.68	58.72
					G1CM5	Cow	Cows clinical masitis feces (CCMF)	21538495	17392180	463009	7968431			47.16	51.88
					G1H1	Cow	Healthy cows feces (HCF)	20853561	16631246	1205396	8073692			50	49.39
					G1H2	Cow	Healthy cows feces (HCF)	22464961	19620384	1090748	8143218			41.95	57.5
					G2CM2	Cow	Cows clinical masitis milk (CCMM)	22342981	1412307	73713	95218			9.07	90.57
					G2CM3	Cow	Cows clinical masitis milk (CCMM)	22658638	1061395	63010	82,009			10.42	89.19
					G2CM6	Cow	Cows clinical masitis milk (CCMM)	21229013	1376135	43678	116193			11.5	88.14
					G2H1	Cow	Healthy Cows milk (HCM)	21480211	1081822	32839	187301			22.95	76.7
					G2H3	Cow	Healthy Cows milk (HCM)	22409265	699234	61851	71936			13.32	86.34
					G2H6	Cow	Healthy Cows milk (HCM)	18762455	1098694	53026	74346			9.77	89.83
					G1M2CM	Mouse	Mouse clinical mastitis feces (MCMF)	21530268	14532299	452391	9108990			64.43	34.49
					G1M3CM	Mouse	Mouse clinical mastitis feces (MCMF)	21597116	15860269	561778	9183671			60.28	38.66
					G1M4CM	Mouse	Mouse clinical mastitis feces (MCMF)	22095692	15833278	941445	9484995			62.33	36.7
					G1M5CM	Mouse	Mouse clinical mastitis feces (MCMF)	22744607	13479065	1105439	8358253			64.5	34.4
					G1M1H	Mouse	Healthy mouse feces (HMF)	20372185	11696508	399809	5861412			53.57	45.52
					G1M2H	Mouse	Healthy mouse feces (HMF)	21450362	14265130	107672	8193374			59.37	39.85
					G2M2CM	Mouse	Mouse clinical mastitis mammary tissue (MCMMT)	21540681	1137887	130970	143297			21.19	78.94
					G2M5CM	Mouse	Mouse clinical mastitis mammary tissue (MCMMT)	21623212	764427	90477	92358			19.47	78.53
					G2M6CM	Mouse	Mouse clinical mastitis mammary tissue (MCMMT)	21783238	1075246	113650	131456			21.3	78.7
					G2M1H	Mouse	Healthy mouse mammary tissue (HMMT)	20230796	933690	101694	117908			20.9	77.8
					G2M2H	Mouse	Healthy mouse mammary tissue (HMMT)	21626921	1056053	103265	138349			20.5	77.54
					G2M3H	Mouse	Healthy mouse mammary tissue (HMMT)	19888570	776939	16070	86862			19.55	80.41
							Total	517140865	209221863	8500309	90288975
			Domains	Rel_abund			Average	2.15475e+07	8.71758e+06	8.50031	90.289
			Bacteria	99.78			In million (Average)	21.5475	8.71758			8.50031
			Virus	0.13			% QC and Mapped		40.4574	4.06282	43.1547	4.06282		34.3858	64.905
			Archaea	0.09			Max	22955519	19864295															Orders	100
							Min	18762455	699234																	Mouse Clinical Mastitis	MCM		Mouse clinical mastitis feces			MCMF		Healthy Mouse		HM	Healthy Mouse Mammary Tissue		HMMT		Cows clinical mastitis	CCM	Cows clinical mastitis feces		CCMF			Healthy cows
	Total phyla	27																								Healthy Mouse	HM		Mouse clinical mastitis mammary tissue			MCMMT		Healthy Mouse Feces		HMF					Healthy Cows milk	HCM	Cows clinical mastitis milk		CCMM			Healthy cows Feces
																																																Healthy Cows Milk
	Total_Phyla	Rel_Abund	Phyla_MCM	Rel_Abund	MCMF_Rel_Abund	MCMMT_Rel_Abund	Phyla_HM	Rel_Abund	HMF_Rel_Abund			HMMT_Rel_Abund		Phyla_CCM	Rel_Abund	CCMF_Rel_Abund	CCMM_Rel_Abund		Phyla_HC	Rel_Abund	HCF_Rel_Abund	HCM_Rel_Abund		Total_Orders	Rel_Abund	Orders_MCM	Rel_Abund		Order_MCMF	Rel_Abund	Order_MCMMT	Rel_Abund		Orders_HM	Rel_Abund	Order_HMF	Rel_Abund	Order_HMMT	Rel_Abund		Orders_CCM	Rel_Abund	Order_CCMF	Rel_Abund	Order_CCMM	Rel_Abund		Oreder_HC	Rel_Abund
	Firmicutes	40.2045	Bacteroidetes	38.5904	38.5954	18.8435	Firmicutes	37.6997	37.7137			18.1563		Acidobacteria	44.287	44.2826	54.6418		Firmicutes	45.6315	46.0159	6.11765		Bacteroidales	33.5041	Bacteroidales	35.1348		Bacteroidales	35.1391	Xanthomonadales	32.2357		Bacteroidales	31.1694	Bacteroidales	31.1797	Xanthomonadales	28.9036		Bacteroidales	33.2723	Bacteroidales	33.2859	Clostridiales	25.8969		Clostridiales	35.6585
	Bacteroidetes	38.4157	Firmicutes	33.812	33.8161	17.5183	Bacteroidetes	34.7464	34.7587			17.6226		Actinobacteria	39.2601	39.2761	1.84899		Bacteroidetes	39.0665	39.4019	4.58969		Clostridiales	22.2584	Lactobacillales	16.8783		Clostridiales	10.4467	Bacteroidales	18.1508		Clostridiales	17.1275	Clostridiales	17.1295	Bacteroidales	16.917		Clostridiales	28.2801	Clostridiales	28.2811	Lactobacillales	18.2305		Bacteroidales	32.6581
	Actinobacteria	9.26081	Actinobacteria	18.0867	18.0899	5.75243	Actinobacteria	9.06456	9.0673			5.24697		Aquificae	6.68413	6.67167	35.7987		Proteobacteria	6.22969	5.62952	67.9134		Lactobacillales	10.3482	Bifidobacteriales	12.7959		Lactobacillales	16.8823	Clostridiales	13.4023		Lactobacillales	10.7353	Lactobacillales	10.7422	Clostridiales	14.4382		Lactobacillales	8.24816	Lactobacillales	8.24389	Enterobacteriales	11.0001		Flavobacteriales	3.32457
	Proteobacteria	5.90064	Proteobacteria	4.48143	4.46984	50.0452	Verrucomicrobia	8.34771	8.35367			0.054279		Bacteroidetes	3.97595	3.97524	5.62424		Actinobacteria	3.70312	3.54925	19.5167		Bifidobacteriales	5.40342	Clostridiales	10.4474		Bifidobacteriales	12.7991	Chlorobiales	6.03353		Verrucomicrobiales	8.12051	Bifidobacteriales	4.33891	Chlorobiales	5.96164		Bacillales	3.12796	Bacillales	3.1258	Burkholderiales	10.818		Bacillales	3.18057
	Verrucomicrobia	2.34317	Verrucomicrobia	2.78059	2.78126	0.150587	Proteobacteria	6.89873	6.86677			51.4113		Poribacteria	0.812663	0.812996	0.0331162		Spirochaetes	1.09755	1.10752	0.0732217		Bacillales	3.32712	Coriobacteriales	3.83477		Bacillales	2.81823	Actinomycetales	5.29063		Bacillales	5.37285	Bacillales	5.37515	Burkholderiales	5.08413		Flavobacteriales	3.07516	Flavobacteriales	3.07642	Bacillales	8.16315		Lactobacillales	2.26986
	Spirochaetes	0.633721	Fusobacteria	0.328731	0.328794	0.0803132	Fusobacteria	0.437803	0.438065			0.072372		Chlamydiae	0.754085	0.754367	0.0938293		Fusobacteria	0.728445	0.73507	0.0475214		Flavobacteriales	2.50208	Bacillales	2.81805		Flavobacteriales	1.71564	Burkholderiales	4.7686		Bifidobacteriales	4.33596	Flavobacteriales	1.7859	Actinomycetales	4.82178		Thermoanaerobacterales	1.82878	Thermoanaerobacterales	1.82955	Actinomycetales	5.16061		Thermoanaerobacterales	2.03736
	Fusobacteria	0.542308	Cyanobacteria	0.285325	0.285326	0.281096	Cyanobacteria	0.435979	0.435994			0.416139		Chlorobi	0.683843	0.684105	0.0717518		Cyanobacteria	0.458279	0.459233	0.36029		Coriobacteriales	2.26054	Erysipelotrichales	2.72006		Coriobacteriales	3.83572	Pasteurellales	2.76077		Erysipelotrichales	3.02102	Coriobacteriales	2.56213	Campylobacterales	4.74037		Sphingobacteriales	1.67151	Sphingobacteriales	1.67219	Neisseriales	2.90319		Actinomycetales	1.93111
	Cyanobacteria	0.406192	Spirochaetes	0.279504	0.27946	0.451762	Spirochaetes	0.398337	0.398363			0.36186		Chloroflexi	0.480845	0.480987	0.149023		Verrucomicrobia	0.364582	0.365728	0.24682		Verrucomicrobiales	2.16605	Verrucomicrobiales	2.66444		Verrucomicrobiales	2.66509	Bacillales	2.13834		Coriobacteriales	2.56043	Verrucomicrobiales	8.12632	Pseudomonadales	3.24769		Erysipelotrichales	1.66413	Erysipelotrichales	1.66386	Rhizobiales	2.81488		Sphingobacteriales	1.72285
	Chlorobi	0.303837	Chlorobi	0.232605	0.23113	6.03353	Chlorobi	0.296611	0.292544			5.96164		Chrysiogenetes	0.427069	0.427249	0.00551937		Chlorobi	0.344055	0.345369	0.208997		Erysipelotrichales	2.14041	Flavobacteriales	1.7153		Erysipelotrichales	2.7207	Pseudomonadales	2.04799		Actinomycetales	2.11102	Erysipelotrichales	3.02311	Pasteurellales	2.18925		Bifidobacteriales	1.4357	Bifidobacteriales	1.43616	Xanthomonadales	2.65482		Erysipelotrichales	1.38783
	Chloroflexi	0.261402	Chloroflexi	0.172917	0.172923	0.150587	Chloroflexi	0.255133	0.255192			0.171883		Cyanobacteria	0.352037	0.351585	1.40744		Chloroflexi	0.320519	0.321665	0.202693		Actinomycetales	1.54738	Actinomycetales	1.41653		Actinomycetales	1.41554	Campylobacterales	1.34525		Flavobacteriales	1.78494	Actinomycetales	2.10907	Bacillales	2.17116		Actinomycetales	1.26954	Actinomycetales	1.26787	Erysipelotrichales	2.2795		Cytophagales	1.36089
	Thermotogae	0.226603	Tenericutes	0.134966	0.134967	0.130509	Thermotogae	0.184001	0.184088			0.0633255		Deferribacteres	0.315666	0.315775	0.0607131		Thermotogae	0.302515	0.305208	0.0257003		Sphingobacteriales	1.36648	Sphingobacteriales	0.984235		Sphingobacteriales	0.984442	Lactobacillales	1.33521		Desulfovibrionales	1.43492	Sphingobacteriales	1.00564	Lactobacillales	1.09463		Cytophagales	1.24105	Cytophagales	1.24156	Bacteroidales	1.60614		Coriobacteriales	1.22705
	Lentisphaerae	0.205859	Thermotogae	0.127371	0.127401	0.0100392	Tenericutes	0.180191	0.18023			0.126651		Deinococcus-Thermus	0.295539	0.295659	0.0165581		Synergistetes	0.242648	0.24483	0.0184267		Thermoanaerobacterales	1.33504	Cytophagales	0.756045		Thermoanaerobacterales	0.579319	Rhizobiales	1.29505		Sphingobacteriales	1.00501	Thermoanaerobacterales	0.924777	Rhizobiales	1.00416		Coriobacteriales	1.21741	Coriobacteriales	1.2179	Chlorobiales	1.40744		Spirochaetales	1.09755
	Tenericutes	0.196785	Fibrobacteres	0.11518	0.115171	0.150587	Acidobacteria	0.14998	0.150055			0.0452325		Dictyoglomi	0.254076	0.254173	0.0275969		Fibrobacteres	0.241032	0.243207	0.0174568		Cytophagales	1.04304	Desulfovibrionales	0.71708		Cytophagales	0.756199	Myxococcales	1.07419		Thermoanaerobacterales	0.924211	Cytophagales	0.787503	Myxococcales	0.977022		Selenomonadales	0.876913	Selenomonadales	0.877279	Pseudomonadales	1.18667		Selenomonadales	0.821049
	Fibrobacteres	0.18825	Acidobacteria	0.0972564	0.0972659	0.0602349	Planctomycetes	0.126382	0.126401			0.0995115		Elusimicrobia	0.240717	0.24082	0		Tenericutes	0.234962	0.237168	0.0082435		Spirochaetales	0.633721	Thermoanaerobacterales	0.579226		Spirochaetales	0.27946	Enterobacteriales	0.773015		Cytophagales	0.787036	Spirochaetales	0.398363	Alteromonadales	0.850371		Spirochaetales	0.812663	Spirochaetales	0.812996	Rhodocyclales	0.910697		Burkholderiales	0.790863
	Synergistetes	0.16226	Deinococcus-Thermus	0.07917	0.0791825	0.0301175	Deinococcus-Thermus	0.122747	0.12279			0.0633255		Fibrobacteres	0.223088	0.223179	0.0110387		Lentisphaerae	0.161086	0.162427	0.0232758		Desulfovibrionales	0.618593	Burkholderiales	0.411318		Desulfovibrionales	0.717224	Vibrionales	0.572232		Burkholderiales	0.720376	Desulfovibrionales	1.43586	Vibrionales	0.669441		Pseudomonadales	0.761663	Pseudomonadales	0.761481	Myxococcales	0.52986		Fusobacteriales	0.728445
	Acidobacteria	0.139774	Synergistetes	0.0758319	0.0758257	0.100392	Fibrobacteres	0.119788	0.119848			0.036186		Firmicutes	0.168875	0.168929	0.044155		Acidobacteria	0.155797	0.155638	0.172144		Selenomonadales	0.605126	Enterobacteriales	0.407564		Selenomonadales	0.281097	Rhodobacterales	0.501958		Enterobacteriales	0.513432	Selenomonadales	0.38223	Rhodobacterales	0.560883		Fusobacteriales	0.683843	Fusobacteriales	0.684105	Rhodobacterales	0.480185		Rhizobiales	0.523912
	Planctomycetes	0.126063	Planctomycetes	0.0753394	0.0753228	0.140548	Synergistetes	0.103167	0.103221			0.0271395		Fusobacteria	0.167296	0.167353	0.0331162		Deinococcus-Thermus	0.14512	0.144574	0.201238		Burkholderiales	0.60011	Fusobacteriales	0.328731		Burkholderiales	0.41021	Spirochaetales	0.451762		Fusobacteriales	0.437803	Burkholderiales	0.717243	Enterobacteriales	0.470418		Burkholderiales	0.63463	Burkholderiales	0.630273	Oceanospirillales	0.408434		Bifidobacteriales	0.490301
	Deinococcus-Thermus	0.118657	Aquificae	0.0548387	0.0548475	0.0200783	Aquificae	0.0872919	0.0873416			0.018093		Gemmatimonadetes	0.140325	0.140347	0.08831		Planctomycetes	0.133961	0.133963	0.133836		Fusobacteriales	0.542308	Campylobacterales	0.298328		Fusobacteriales	0.328794	Alteromonadales	0.381488		Pseudomonadales	0.41673	Fusobacteriales	0.438065	Flavobacteriales	0.452325		Verrucomicrobiales	0.520487	Verrucomicrobiales	0.520682	Bifidobacteriales	0.380837		Enterobacteriales	0.452438
	Aquificae	0.0873752	Lentisphaerae	0.0388908	0.0388982	0.0100392	Lentisphaerae	0.0844947	0.0845424			0.018093		Lentisphaerae	0.110857	0.110902	0.00551937		Aquificae	0.100528	0.101379	0.0130926		Pseudomonadales	0.473302	Rhizobiales	0.287962		Pseudomonadales	0.240378	Flavobacteriales	0.371449		Spirochaetales	0.398337	Pseudomonadales	0.414697	Neisseriales	0.370906		Enterobacteriales	0.519288	Enterobacteriales	0.514803	Caulobacterales	0.298046		Alteromonadales	0.427547
	Deferribacteres	0.0621272	Deferribacteres	0.0359483	0.0359575	0	Chlamydiae	0.0754475	0.0755017			0		Nitrospirae	0.0870284	0.0870633	0.00551937		Elusimicrobia	0.089113	0.089947	0.00339438		Enterobacteriales	0.469449	Selenomonadales	0.281076		Enterobacteriales	0.407471	Neisseriales	0.371449		Rhizobiales	0.395059	Enterobacteriales	0.513463	Spirochaetales	0.36186		Rhizobiales	0.450267	Rhizobiales	0.449255	Alteromonadales	0.226294		Desulfuromonadales	0.403109
	Elusimicrobia	0.0603149	Chlamydiae	0.0349887	0.0349976	0	Deferribacteres	0.061669	0.0617133			0		Planctomycetes	0.0802509	0.0802829	0.00551937		Deferribacteres	0.0745155	0.0751509	0.00921333		Rhizobiales	0.402661	Spirochaetales	0.279504		Rhizobiales	0.287706	Rhodocyclales	0.331292		Selenomonadales	0.382092	Rhizobiales	0.394622	Rhodocyclales	0.352813		Desulfuromonadales	0.433084	Desulfuromonadales	0.433236	Methylophilales	0.182139		Pseudomonadales	0.368881
	Chlamydiae	0.0536273	Dictyoglomi	0.0240914	0.024095	0.0100392	Elusimicrobia	0.0395767	0.0396051			0		Proteobacteria	0.0669037	0.0669323	0		Dictyoglomi	0.069525	0.0701307	0.00727368		Alteromonadales	0.369969	Alteromonadales	0.275291		Alteromonadales	0.275264	Bifidobacteriales	0.301175		Desulfuromonadales	0.379061	Alteromonadales	0.37595	Caulobacterales	0.235209		Alteromonadales	0.42616	Alteromonadales	0.426245	Rhodospirillales	0.165581		Chlorobiales	0.344055
	Dictyoglomi	0.0484285	Elusimicrobia	0.0238618	0.0238653	0.0100392	Dictyoglomi	0.0365847	0.036611			0		Spirochaetes	0.0645903	0.0646155	0.00551937		Chlamydiae	0.0457644	0.0460776	0.0135775		Desulfuromonadales	0.3567	Pseudomonadales	0.240838		Desulfuromonadales	0.239998	Caulobacterales	0.271057		Alteromonadales	0.37629	Desulfuromonadales	0.379236	Bifidobacteriales	0.217116		Desulfovibrionales	0.398441	Desulfovibrionales	0.398597	Nitrosomonadales	0.165581		Thermotogales	0.302515
	Nitrospirae	0.0257085	Nitrospirae	0.015542	0.0155434	0.0100392	Nitrospirae	0.0231762	0.0231863			0.0090465		Synergistetes	0.034022	0.0340318	0.0110387		Nitrospirae	0.0296903	0.0296159	0.0373382		Chlorobiales	0.303837	Desulfuromonadales	0.239983		Chlorobiales	0.23113	Thermoanaerobacterales	0.210822		Campylobacterales	0.369735	Chlorobiales	0.292544	Chroococcales	0.208069		Lentisphaerales	0.389163	Lentisphaerales	0.389327	Flavobacteriales	0.137984		Rhodobacterales	0.2933
	Chrysiogenetes	0.0125927	Chrysiogenetes	0.00775826	0.00776023	0	Chrysiogenetes	0.0122923	0.0123011			0		Tenericutes	0.0161423	0.0161468	0.00551937		Chrysiogenetes	0.0146349	0.0146782	0.0101832		Campylobacterales	0.302976	Chlorobiales	0.232605		Campylobacterales	0.298062	Selenomonadales	0.200783		Chlorobiales	0.296611	Campylobacterales	0.366597	Coriobacteriales	0.189976		Chlorobiales	0.352037	Chlorobiales	0.351585	Sphingomonadales	0.126946		Desulfovibrionales	0.286305
	Gemmatimonadetes	0.0110905	Gemmatimonadetes	0.00755665	0.00755602	0.0100392	Gemmatimonadetes	0.0104361	0.0104306			0.018093		Thermotogae	0.0140295	0.0140331	0.00551937		Gemmatimonadetes	0.0122144	0.0120691	0.0271551		Chroococcales	0.243693	Chroococcales	0.175587		Chroococcales	0.175598	Erysipelotrichales	0.180705		Chroococcales	0.261266	Chroococcales	0.261304	Selenomonadales	0.189976		Campylobacterales	0.306441	Campylobacterales	0.30652	Campylobacterales	0.121426		Chroococcales	0.27253
	Poribacteria	0.00218413	Poribacteria	0.00121988	0.00122019	0	Poribacteria	0.00181723	0.00181853			0		Verrucomicrobia	0.00292959	0.00293084	0		Poribacteria	0.0027382	0.00275069	0.00145474		Thermotogales	0.226603	Pasteurellales	0.157107		Thermotogales	0.127401	Desulfuromonadales	0.180705		Pasteurellales	0.206158	Thermotogales	0.184088	Campylobacterales	0.171883		Thermotogales	0.295539	Thermotogales	0.295659	Gallionellales	0.104868		Campylobacterales	0.256564
																								Rhodobacterales	0.212736	Vibrionales	0.144457		Rhodobacterales	0.127281	Sphingobacteriales	0.170666		Vibrionales	0.198136	Rhodobacterales	0.181704	Nautiliales	0.15379		Chroococcales	0.285731	Chroococcales	0.285815	Chroococcales	0.08831		Vibrionales	0.244214
																								Pasteurellales	0.207141	Rhodobacterales	0.127376		Pasteurellales	0.156445	Cytophagales	0.150587		Thermotogales	0.184001	Pasteurellales	0.204735	Oceanospirillales	0.144744		Rhodobacterales	0.262181	Rhodobacterales	0.262087	Chromatiales	0.08831		Synergistales	0.242648
																								Vibrionales	0.203472	Thermotogales	0.127371		Vibrionales	0.144348	Desulfovibrionales	0.150587		Rhodobacterales	0.181976	Vibrionales	0.197798	Thermoanaerobacterales	0.135697		Fibrobacterales	0.254076	Fibrobacterales	0.254173	Desulfuromonadales	0.0772712		Fibrobacterales	0.241032
																								Fibrobacterales	0.18825	Myxococcales	0.117185		Fibrobacterales	0.115171	Fibrobacterales	0.150587		Myxococcales	0.171936	Fibrobacterales	0.119848	Cytophagales	0.135697		Pasteurellales	0.242899	Pasteurellales	0.242977	Thiotrichales	0.0772712		Pasteurellales	0.228682
																								Lentisphaerales	0.183321	Fibrobacterales	0.11518		Lentisphaerales	0.0300735	Planctomycetales	0.140548		Neisseriales	0.131198	Lentisphaerales	0.0692537	Desulfuromonadales	0.135697		Vibrionales	0.239419	Vibrionales	0.239493	Fusobacteriales	0.0717518		Verrucomicrobiales	0.223696
																								Myxococcales	0.16344	Neisseriales	0.0983743		Myxococcales	0.116942	Verrucomicrobiales	0.130509		Rhodospirillales	0.129205	Myxococcales	0.171358	Desulfovibrionales	0.126651		Synergistales	0.223088	Synergistales	0.223179	Methylococcales	0.0717518		Desulfobacterales	0.212495
																								Synergistales	0.16226	Rhodospirillales	0.0958018		Synergistales	0.0758257	Chroococcales	0.130509		Planctomycetales	0.126382	Synergistales	0.103221	Erysipelotrichales	0.117604		Desulfobacterales	0.215848	Desulfobacterales	0.215931	Coriobacteriales	0.0662325		Halanaerobiales	0.199188
																								Desulfobacterales	0.159675	Desulfobacterales	0.0872294		Desulfobacterales	0.0872286	Oceanospirillales	0.130509		Fibrobacterales	0.119788	Desulfobacterales	0.116165	Sphingobacteriales	0.117604		Myxococcales	0.196193	Myxococcales	0.19605	Verrucomicrobiales	0.0662325		Myxococcales	0.177184
																								Halanaerobiales	0.136364	Mycoplasmatales	0.0775086		Halanaerobiales	0.0623014	Sphingomonadales	0.12047		Xanthomonadales	0.116186	Halanaerobiales	0.0983308	Sphingomonadales	0.117604		Halanaerobiales	0.186996	Halanaerobiales	0.187071	Sphingobacteriales	0.0662325		Xanthomonadales	0.163666
																								Rhodospirillales	0.131499	Synergistales	0.0758319		Rhodospirillales	0.0958032	Mycoplasmatales	0.12047		Desulfobacterales	0.116115	Rhodospirillales	0.129226	Methylophilales	0.117604		Planctomycetales	0.168875	Planctomycetales	0.168929	Vibrionales	0.0662325		Rhodospirillales	0.159474
																								Planctomycetales	0.126063	Chloroflexales	0.0753981		Planctomycetales	0.0753228	Coriobacteriales	0.110431		Syntrophobacterales	0.115018	Planctomycetales	0.126401	Chromatiales	0.108558		Rhodospirillales	0.15122	Rhodospirillales	0.151214	Pasteurellales	0.0607131		Chloroflexales	0.140779
																								Xanthomonadales	0.122033	Planctomycetales	0.0753394		Xanthomonadales	0.0635242	Chromatiales	0.110431		Chloroflexales	0.113934	Xanthomonadales	0.0955185	Rhodospirillales	0.0995115		Xanthomonadales	0.149683	Xanthomonadales	0.148611	Hydrogenophilales	0.0607131		Acholeplasmatales	0.138872
																								Neisseriales	0.117877	Chromatiales	0.0720549		Neisseriales	0.0983048	Synergistales	0.100392		Chromatiales	0.105497	Neisseriales	0.131025	Planctomycetales	0.0995115		Chloroflexales	0.137462	Chloroflexales	0.137513	Planctomycetales	0.044155		Lentisphaerales	0.138625
																								Chloroflexales	0.114451	Xanthomonadales	0.0717027		Chloroflexales	0.0753943	Desulfobacterales	0.0903524		Synergistales	0.103167	Chloroflexales	0.113951	Mycoplasmatales	0.0995115		Syntrophobacterales	0.133038	Syntrophobacterales	0.133088	Thermales	0.044155		Planctomycetales	0.133961
																								Syntrophobacterales	0.106263	Syntrophobacterales	0.0666368		Syntrophobacterales	0.0666512	Rhodospirillales	0.0903524		Halanaerobiales	0.0982602	Syntrophobacterales	0.115074	Oscillatoriales	0.0995115		Neisseriales	0.130019	Neisseriales	0.128832	Deinococcales	0.044155		Sphingomonadales	0.131181
																								Oceanospirillales	0.095909	Oceanospirillales	0.0655752		Oceanospirillales	0.0655587	Chloroflexales	0.0903524		Oceanospirillales	0.0957875	Oceanospirillales	0.0957523	Chloroflexales	0.090465		Acholeplasmatales	0.127094	Acholeplasmatales	0.127148	Thermoanaerobacterales	0.0386356		Neisseriales	0.119962
																								Acholeplasmatales	0.0946695	Sphingomonadales	0.0624464		Acholeplasmatales	0.0436386	Fusobacteriales	0.0803132		Mycoplasmatales	0.0930746	Acholeplasmatales	0.0739624	Nostocales	0.0814185		Opitutales	0.125732	Opitutales	0.125776	Cytophagales	0.0386356		Syntrophobacterales	0.119514
																								Sphingomonadales	0.0935753	Halanaerobiales	0.0622983		Sphingomonadales	0.0624316	Rickettsiales	0.0803132		Aquificales	0.0872919	Sphingomonadales	0.0835097	Rickettsiales	0.0814185		Oceanospirillales	0.11703	Oceanospirillales	0.116905	Spirochaetales	0.0331162		Oceanospirillales	0.109729
																								Opitutales	0.0915399	Opitutales	0.0596493		Opitutales	0.0596594	Oscillatoriales	0.0803132		Solibacterales	0.0840015	Opitutales	0.0797233	Legionellales	0.0814185		Aquificales	0.110857	Aquificales	0.110902	Desulfovibrionales	0.0331162		Aquificales	0.100528
																								Chromatiales	0.089823	Aquificales	0.0548387		Chromatiales	0.0720451	Nitrosomonadales	0.0803132		Chthoniobacterales	0.0837483	Chromatiales	0.105494	Fusobacteriales	0.072372		Sphingomonadales	0.107023	Sphingomonadales	0.107015	Nostocales	0.0331162		Rhodocyclales	0.0918185
																								Mycoplasmatales	0.0890178	Unclassified_Dehalococcoidetes	0.0540399		Mycoplasmatales	0.0774977	Halanaerobiales	0.0501958		Sphingomonadales	0.0835342	Mycoplasmatales	0.09307	Thermotogales	0.0633255		Chromatiales	0.100246	Chromatiales	0.100251	Fibrobacterales	0.0275969		Opitutales	0.0907905
																								Aquificales	0.0873752	Solibacterales	0.0533789		Aquificales	0.0548475	Aeromonadales	0.0501958		Opitutales	0.079679	Aquificales	0.0873416	Nitrosomonadales	0.0633255		Mycoplasmatales	0.100066	Mycoplasmatales	0.100109	Aeromonadales	0.0275969		Chromatiales	0.09044
																								Unclassified_Dehalococcoidetes	0.075515	Caulobacterales	0.048701		Unclassified_Dehalococcoidetes	0.054046	Campylobacterales	0.0501958		Chlamydiales	0.0754475	Unclassified_Dehalococcoidetes	0.075086	Unclassified_Dehalococcoidetes	0.054279		Unclassified_Dehalococcoidetes	0.0907205	Unclassified_Dehalococcoidetes	0.0907546	Selenomonadales	0.0220775		Elusimicrobiales	0.089113
																								Acidobacteriales	0.0702165	Nostocales	0.0452786		Acidobacteriales	0.0438811	Nostocales	0.0401566		Unclassified_Dehalococcoidetes	0.0750711	Acidobacteriales	0.0660193	Cardiobacteriales	0.054279		Acidobacteriales	0.0894764	Acidobacteriales	0.0895053	Desulfobacterales	0.0220775		Mycoplasmatales	0.0853
																								Solibacterales	0.0695575	Rickettsiales	0.0451485		Solibacterales	0.0533848	Unclassified_Dehalococcoidetes	0.0301175		Acholeplasmatales	0.0739288	Solibacterales	0.0840358	Desulfobacterales	0.0452325		Elusimicrobiales	0.0870284	Elusimicrobiales	0.0870633	Opitutales	0.0220775		Unclassified_Dehalococcoidetes	0.0850571
																								Rhodocyclales	0.068563	Rhodocyclales	0.0448448		Rhodocyclales	0.044772	Acidobacteriales	0.0301175		Nostocales	0.0729748	Rhodocyclales	0.0705397	Methylococcales	0.0452325		Deferribacterales	0.0802509	Deferribacterales	0.0802829	Acidobacteriales	0.0220775		Acidobacteriales	0.0833702
																								Nostocales	0.0654537	Acidobacteriales	0.0438776		Nostocales	0.0452799	Solibacterales	0.0301175		Rhodocyclales	0.0707422	Nostocales	0.0729687	Fibrobacterales	0.036186		Rhodocyclales	0.0779611	Solibacterales	0.077848	Rickettsiales	0.0220775		Natranaerobiales	0.0771368
																								Caulobacterales	0.062575	Acholeplasmatales	0.04363		Caulobacterales	0.0486444	Rubrobacterales	0.0301175		Lentisphaerales	0.069217	Caulobacterales	0.0585178	Syntrophobacterales	0.036186		Solibacterales	0.0778194	Rhodocyclales	0.0776048	Legionellales	0.0220775		Deferribacterales	0.0745155
																								Deferribacterales	0.0621272	Thiotrichales	0.0428159		Deferribacterales	0.0359575	Methylophilales	0.0301175		Acidobacteriales	0.0659784	Deferribacterales	0.0617133	Solibacterales	0.036186		Nostocales	0.0773426	Nostocales	0.0773615	Acidithiobacillales	0.0220775		Caulobacterales	0.0742678
																								Elusimicrobiales	0.0603149	Deinococcales	0.0396054		Elusimicrobiales	0.0238653	Desulfobacteriales	0.0301175		Deinococcales	0.0629086	Elusimicrobiales	0.0396051	Thermales	0.036186		Natranaerobiales	0.0740022	Natranaerobiales	0.0740339	Thermotogales	0.0165581		Deinococcales	0.0736557
																								Thermales	0.059562	Thermales	0.0395646		Thermales	0.0395721	Opitutales	0.0200783		Deferribacterales	0.061669	Thermales	0.0598558	Thiotrichales	0.036186		Thermales	0.0719461	Thermales	0.071958	Chloroflexales	0.0165581		Nostocales	0.0734454
																								Thiotrichales	0.0591539	Deferribacterales	0.0359483		Thiotrichales	0.0428268	Aquificales	0.0200783		Rickettsiales	0.0603061	Thiotrichales	0.0566863	Gallionellales	0.036186		Caulobacterales	0.070931	Caulobacterales	0.0708338	Syntrophobacterales	0.0165581		Solibacterales	0.0724268
																								Deinococcales	0.0590948	Chlamydiales	0.0349887		Deinococcales	0.0396104	Deinococcales	0.0200783		Thermales	0.0598388	Deinococcales	0.0629343	Verrucomicrobiales	0.0271395		Thiotrichales	0.0707422	Thiotrichales	0.0707394	Synergistales	0.0110387		Thermales	0.0714642
																								Natranaerobiales	0.0538749	Aeromonadales	0.0337127		Natranaerobiales	0.0255143	Prochlorales	0.0200783		Caulobacterales	0.0586446	Natranaerobiales	0.0383906	Synergistales	0.0271395		Deinococcales	0.0683791	Deinococcales	0.0683895	Halanaerobiales	0.0110387		Dictyoglomales	0.069525
																								Chlamydiales	0.0536273	Nitrosomonadales	0.0309284		Chlamydiales	0.0349976	Gallionellales	0.0200783		Thiotrichales	0.0566716	Chlamydiales	0.0755017	Acholeplasmatales	0.0271395		Chlamydiales	0.0669037	Chlamydiales	0.0669323	Unclassified_Dehalococcoidetes	0.0110387		Thiotrichales	0.0679176
																								Rickettsiales	0.0535783	Legionellales	0.0301705		Rickettsiales	0.0451395	Cardiobacteriales	0.0200783		Aeromonadales	0.0549712	Rickettsiales	0.0602909	Deinococcales	0.0271395		Dictyoglomales	0.0645903	Dictyoglomales	0.0646155	Solibacterales	0.0110387		Aeromonadales	0.0530818
																								Aeromonadales	0.0487986	Lentisphaerales	0.0300684		Aeromonadales	0.0337085	Solirubrobacterales	0.0200783		Nitrosomonadales	0.0509084	Aeromonadales	0.0549912	Aeromonadales	0.0271395		Rickettsiales	0.0611295	Rickettsiales	0.0611462	Oscillatoriales	0.0110387		Rickettsiales	0.0492222
																								Dictyoglomales	0.0484285	Rubrobacterales	0.0280931		Dictyoglomales	0.024095	Nautiliales	0.0200783		Legionellales	0.0491755	Dictyoglomales	0.036611	Desulfobacteriales	0.0271395		Aeromonadales	0.0583439	Aeromonadales	0.0583571	Rubrobacterales	0.0110387		Oscillatoriales	0.0475587
																								Legionellales	0.0404102	Chthoniobacterales	0.027478		Legionellales	0.0301781	Acidithiobacillales	0.0200783		Campylobacterales	0.0423415	Legionellales	0.0491524	Lentisphaerales	0.018093		Oscillatoriales	0.0508866	Oscillatoriales	0.0509036	Nitrospirales	0.0110387		Chlamydiales	0.0457644
																								Oscillatoriales	0.0403916	Oscillatoriales	0.026669		Oscillatoriales	0.0266554	Thermotogales	0.0100392		Elusimicrobiales	0.0395767	Oscillatoriales	0.0364356	Opitutales	0.018093		Legionellales	0.0459244	Legionellales	0.0459347	Sphaerobacterales	0.0110387		Legionellales	0.0419328
																								Chthoniobacterales	0.0390879	Campylobacterales	0.0261663		Chthoniobacterales	0.027485	Lentisphaerales	0.0100392		Rubrobacterales	0.0394598	Chthoniobacterales	0.083802	Aquificales	0.018093		Chthoniobacterales	0.0444774	Chthoniobacterales	0.044494	Gloeobacterales	0.0110387		Prochlorales	0.0399796
																								Nitrosomonadales	0.0374386	Natranaerobiales	0.0255078		Nitrosomonadales	0.0309159	Syntrophobacterales	0.0100392		Natranaerobiales	0.0383695	Nitrosomonadales	0.0508995	Prochlorales	0.018093		Puniceicoccales	0.0420907	Puniceicoccales	0.0421087	Desulfobacteriales	0.0110387		Campylobacterales	0.0362367
																								Campylobacterales	0.0357724	Dictyoglomales	0.0240914		Campylobacterales	0.0261602	Acholeplasmatales	0.0100392		Prochlorales	0.0382202	Campylobacterales	0.0422485	Herpetosiphonales	0.018093		Campylobacterales	0.0420341	Campylobacterales	0.0420497	Ktedonobacterales	0.0110387		Nitrosomonadales	0.0358442
																								Prochlorales	0.0347838	Elusimicrobiales	0.0238618		Prochlorales	0.0229208	Elusimicrobiales	0.0100392		Dictyoglomales	0.0365847	Prochlorales	0.0382347	Gemmatimonadales	0.018093		Prochlorales	0.041883	Prochlorales	0.0418985	Alphaproteobacteria	0.0110387		Methylococcales	0.0339004
																								Rubrobacterales	0.0319601	Prochlorales	0.02292		Rubrobacterales	0.0280926	Thermales	0.0100392		Oscillatoriales	0.0364809	Rubrobacterales	0.0394817	Alphaproteobacteria	0.018093		Nitrosomonadales	0.0393665	Nitrosomonadales	0.0393125	Lentisphaerales	0.00551937		Sphaerobacterales	0.0336013
																								Puniceicoccales	0.0288313	Methylococcales	0.0184922		Puniceicoccales	0.0166513	Dictyoglomales	0.0100392		Methylacidiphilales	0.0325544	Puniceicoccales	0.0312398	Acidobacteriales	0.0090465		Lentisphaerales	0.0379053	Lentisphaerales	0.0379215	Aquificales	0.00551937		Methylophilales	0.0334191
																								Methylococcales	0.0282086	Methylophilales	0.0175173		Methylococcales	0.0184944	Methylococcales	0.0100392		Puniceicoccales	0.0312174	Methylococcales	0.0271221	Natranaerobiales	0.0090465		Methylococcales	0.0347113	Methylococcales	0.0346954	Deferribacterales	0.00551937		Rubrobacterales	0.0331014
																								Methylophilales	0.027994	Bdellovibrionales	0.0167109		Methylophilales	0.0175141	Nitrospirales	0.0100392		Methylophilales	0.0305295	Methylophilales	0.0304669	Chthoniobacterales	0.0090465		Methylophilales	0.034022	Nitrospirales	0.0340318	Elusimicrobiales	0.00551937		Nitrospirales	0.0296903
																								Nitrospirales	0.0257085	Puniceicoccales	0.0166471		Nitrospirales	0.0155434	Gloeobacterales	0.0100392		Bdellovibrionales	0.0275765	Nitrospirales	0.0231863	Rubrobacterales	0.0090465		Nitrospirales	0.034022	Methylophilales	0.0339586	Dictyoglomales	0.00551937		Herpetosiphonales	0.0261437
																								Bdellovibrionales	0.0235894	Nitrospirales	0.015542		Bdellovibrionales	0.0167151	Herpetosiphonales	0.0100392		Methylococcales	0.0271351	Bdellovibrionales	0.0275963	Nitrospirales	0.0090465		Rubrobacterales	0.0322326	Rubrobacterales	0.0322416	Chthoniobacterales	0.00551937		Bdellovibrionales	0.0256391
																								Sphaerobacterales	0.023428	Gloeobacterales	0.0148709		Sphaerobacterales	0.0125721	Hydrogenophilales	0.0100392		Gloeobacterales	0.0270378	Sphaerobacterales	0.0207183	Gloeobacterales	0.0090465		Sphaerobacterales	0.0293242	Sphaerobacterales	0.029332	Campylobacterales	0.00551937		Gloeobacterales	0.0247653
																								Lentisphaerales	0.0225383	Entomoplasmatales	0.0138271		Lentisphaerales	0.00882471	Ktedonobacterales	0.0100392		Nitrospirales	0.0231762	Lentisphaerales	0.0152887	Hydrogenophilales	0.0090465		Bdellovibrionales	0.0274664	Bdellovibrionales	0.0274758	Prochlorales	0.00551937		Puniceicoccales	0.0231766
																								Gloeobacterales	0.02187	Hydrogenophilales	0.0130691		Gloeobacterales	0.0148721	Thermomicrobiales	0.0100392		Hydrogenophilales	0.0220469	Gloeobacterales	0.0270507	Desulfarculales	0.0090465		Herpetosiphonales	0.0266968	Herpetosiphonales	0.0267059	Bdellovibrionales	0.00551937		Lentisphaerales	0.0224616
																								Herpetosiphonales	0.0205798	Sphaerobacterales	0.0125689		Herpetosiphonales	0.0117705	Gemmatimonadales	0.0100392		Sphaerobacterales	0.0207034	Herpetosiphonales	0.0184386	Thermomicrobiales	0.0090465		Gloeobacterales	0.0250018	Gloeobacterales	0.0250078	Herpetosiphonales	0.00551937		Thermomicrobiales	0.0188076
																								Methylacidiphilales	0.0176555	Methylacidiphilales	0.0123698		Methylacidiphilales	0.012373	Alphaproteobacteria	0.0100392		Herpetosiphonales	0.0184384	Methylacidiphilales	0.0325777	Solirubrobacterales	0.0090465		Desulfobacteriales	0.0224145	Desulfobacteriales	0.0224194	Thermomicrobiales	0.00551937		Chthoniobacterales	0.0175226
																								Hydrogenophilales	0.0159876	Herpetosiphonales	0.0117701		Hydrogenophilales	0.0130699				Cardiobacteriales	0.0165692	Hydrogenophilales	0.0220562	Acidithiobacillales	0.0090465		Methylacidiphilales	0.021298	Methylacidiphilales	0.0213071	Solirubrobacterales	0.00551937		Desulfobacteriales	0.0174198
																								Desulfobacteriales	0.0156539	Ktedonobacterales	0.0105604		Desulfobacteriales	0.00884003				Lentisphaerales	0.0152777	Desulfobacteriales	0.0119179				Desulfarculales	0.0198556	Desulfarculales	0.0198641	Chrysiogenales	0.00551937		Desulfarculales	0.017331
																								Gallionellales	0.0141457	Cardiobacteriales	0.0101546		Gallionellales	0.00960329				Ktedonobacterales	0.0142068	Gallionellales	0.0131974				Gallionellales	0.0170865	Gallionellales	0.017049	Gemmatimonadales	0.00551937		Gallionellales	0.0173077
																								Desulfarculales	0.0141128	Gallionellales	0.00960595		Desulfarculales	0.00780108				Gallionellales	0.0132139	Desulfarculales	0.00991101				Cardiobacteriales	0.0167962	Cardiobacteriales	0.0168033				Solirubrobacterales	0.0171114
																								Cardiobacteriales	0.0139717	Desulfobacteriales	0.00884544		Cardiobacteriales	0.0101521				Entomoplasmatales	0.0131879	Cardiobacteriales	0.0165422				Hydrogenophilales	0.0165695	Hydrogenophilales	0.0165506				Ktedonobacterales	0.0161301
																								Ktedonobacterales	0.0138086	Lentisphaerales	0.00882247		Ktedonobacterales	0.0105606				Thermomicrobiales	0.012779	Ktedonobacterales	0.014217				Solirubrobacterales	0.0163453	Solirubrobacterales	0.0163499				Hydrogenophilales	0.0158171
																								Thermomicrobiales	0.0136202	Acidithiobacillales	0.00879695		Thermomicrobiales	0.00857965				Solirubrobacterales	0.0126882	Thermomicrobiales	0.0127817				Chrysiogenales	0.0161423	Chrysiogenales	0.0161468				Chrysiogenales	0.0146349
																								Solirubrobacterales	0.0134199	Thermomicrobiales	0.00858003		Solirubrobacterales	0.00852605				Chrysiogenales	0.0122923	Solirubrobacterales	0.0126908				Thermomicrobiales	0.0159676	Thermomicrobiales	0.015972				Cardiobacteriales	0.0134994
																								Entomoplasmatales	0.013098	Solirubrobacterales	0.00852898		Entomoplasmatales	0.0138306				Desulfobacteriales	0.0119288	Entomoplasmatales	0.0131974				Ktedonobacterales	0.0154954	Ktedonobacterales	0.0154973				Gemmatimonadales	0.0122144
																								Chrysiogenales	0.0125927	Nautiliales	0.00794201		Chrysiogenales	0.00776023				Nautiliales	0.0110721	Chrysiogenales	0.0123011				Gemmatimonadales	0.0140295	Gemmatimonadales	0.0140331				Nautiliales	0.011121
																								Nautiliales	0.0110922	Desulfarculales	0.00779909		Nautiliales	0.00793892				Gemmatimonadales	0.0104361	Nautiliales	0.0109697				Nautiliales	0.0139988	Nautiliales	0.0140048				Acidithiobacillales	0.0110556
																								Gemmatimonadales	0.0110905	Chrysiogenales	0.00775826		Gemmatimonadales	0.00755602				Desulfarculales	0.00991039	Gemmatimonadales	0.0104306				Entomoplasmatales	0.0135573	Entomoplasmatales	0.0135631				Entomoplasmatales	0.0107893
																								Acidithiobacillales	0.0108733	Gemmatimonadales	0.00755665		Acidithiobacillales	0.00879408				Acidithiobacillales	0.00948205	Acidithiobacillales	0.00948236				Acidithiobacillales	0.0132079	Acidithiobacillales	0.0132041				Alphaproteobacteria	0.0095837
																								Alphaproteobacteria	0.009295	Alphaproteobacteria	0.00686759		Alphaproteobacteria	0.00686679				Alphaproteobacteria	0.00776217	Alphaproteobacteria	0.00775475				Alphaproteobacteria	0.0119521	Alphaproteobacteria	0.0119525				Methylacidiphilales	0.00939679
																								Parvularculales	0.00623385	Parvularculales	0.00504797		Parvularculales	0.00504926				Parvularculales	0.00604878	Parvularculales	0.00605312				Mariprofundales	0.0079649	Mariprofundales	0.0079683				Parvularculales	0.00726137
																								Mariprofundales	0.00598459	Mariprofundales	0.00378215		Mariprofundales	0.00378311				Mariprofundales	0.00534785	Mariprofundales	0.00535169				Parvularculales	0.00687899	Parvularculales	0.00688193				Mariprofundales	0.00655579
																								Acidimicrobiales	0.00409703	Acidimicrobiales	0.00287107		Acidimicrobiales	0.0028718				Acidimicrobiales	0.00501036	Acidimicrobiales	0.00501396				Acidimicrobiales	0.00471898	Acidimicrobiales	0.004721				Acidimicrobiales	0.00445308
																								Nitrosopumilales	0.00218413	Nitrosopumilales	0.00121988		Nitrosopumilales	0.00122019				Nitrosopumilales	0.00181723	Nitrosopumilales	0.00181853				Nitrosopumilales	0.00292959	Nitrosopumilales	0.00293084				Nitrosopumilales	0.0027382
[truncated: 77 more columns]
